# Supplementary material for: Population genetic structure and historical demography of the population of forest elephants in Côte d’Ivoire
Source: PLoS One. 2024 Aug 26;19(8):e0300468. doi: 10.1371/journal.pone.0300468 (PMC11346955; doi:10.1371/journal.pone.0300468)
Supplement: S1 File — (TXT) [file pone.0300468.s001.txt]

SI information is available at 
https://www.ncbi.nlm.nih.gov/nuccore/MZ485910.1,MZ485851.1,MZ485850.1
